# Supplementary material for: Gene therapy conversion of striatal astrocytes into GABAergic neurons in mouse models of Huntington’s disease
Source: Nat Commun. 2020 Feb 27;11:1105. doi: 10.1038/s41467-020-14855-3 (PMC7046613; doi:10.1038/s41467-020-14855-3)
Supplement: Supplementary file 11 — Source Data [file 41467_2020_14855_MOESM11_ESM.xlsx]

## Sheet: Figure 1d
	S100β+	GFAP+	Glutmine synthetase+	Olig2+	ND2+	Iba1+	NeuN+
Cherry+ Cells (%)	91.8367	79.25	96.3415	0.833333	8.16327	0	7.55
	92.6829	84.21	96.2264	0	7.31707	0	7.89
	91.1111	88.46	94.1176	0.740741	2.22222	0	7.69
	89.0411	87.72	89.5522	2.35294	0	0	7.02
	87.3016	72.09	90.566	1.49254	1.6129	0	9.3
	88.0597	88.24	90.3226	1.40845	0	0	9.41
		85.48					12.9
		88					9.33
		82					16
		84.4828					12.069
		83.871					16.129

## Sheet: Figure 2c
7 dpi	GFAP+ (%)								NeuN+ (%)
ND- Dlx2-	0	11.11	8.33	23.08	15.38	16.67	15.38	6.67	0	0	0	0	0	0	0	0
ND1+ Dlx2-	11.11	0	8.33	0	7.69	0	0	0	0	0	0	0	0	0	0	0
ND- Dlx2+	0	0	8.33	7.69	0	16.67	0	0	0	0	0	0	0	0	0	0
ND1+ Dlx2+	88.89	88.89	75	69.23	76.92	75	84.62	93.33	0	0	0	0	0	0	0	0
30 dpi	GFAP+ (%)									NeuN+ (%)
ND- Dlx2-	0	8.33	0	0	0	0	0	0	0	0	0	0	0	7.14	0	3.45	0	3.45
ND1+ Dlx2-	0	0	0	0	0	0	0	0	0	10.53	28.57	40	0	0	9.52	6.9	9.52	6.9
ND- Dlx2+	25	25	0	0	5.88	0	9.09	0	9.09091	0	0	0	9.09	0	4.76	3.45	4.76	3.45
ND1+ Dlx2+	0	0	20	11.11	0	0	3.03	0	3.0303	73.68	57.14	60	63.64	64.29	85	82.76	85	82.76

## Sheet: Figure 2f
Control		mCherry+&GFAP+ (%)		mCherry+&NeuN+ (%)
		Avg	SD	Avg	SD
	7 dpi	97.0714	4.0121	0	0
	11 dpi	93.9874	3.64627	4.17934	2.41996
	15 dpi	86.9671	8.25654	9.14964	6.41821
	21 dpi	81.012	8.65122	14.8545	10.187
	30 dpi	83.9857	5.29146	11.5208	3.33691
NeuroD1+Dlx2		mCherry+&GFAP+		mCherry+&NeuN+
		Avg	SD	Avg	SD
	7 dpi	83.4978	8.44895	0	0
	11 dpi	74.0674	13.5247	17.8173	14.2586
	15 dpi	59.957	19.6306	33.6441	19.306
	21 dpi	21.9342	15.3204	74.1461	14.9676
	30 dpi	14.1606	7.36355	83.1599	8.09515

## Sheet: Figure 2h
	GAD67+	GABA+	DARPP32+	PV+	SST+	NPY+	CalR+
Cherry+ Cells (%)	85.567	85.567	65.0602	6.0241	4.7619	0	0
	83.3333	86.6667	62.3377	11.6883	0	0	0
	93.3333	91.1111	56.9767	11.6279	8.33333	0	0
	88.2353	81.3726	52.5773	10.3093	2.94118	0	3.0303
	81.7391	82.6087	52.9412	8.82353	4	0	6.25
	89.2857	89.2857	48.6487	10.8108	6.66667	0	3.57143
	87.5	90	51.3513	8.10811
	84.0909	86.3636
	67.5676	72.973
	78.1818	83.6364

## Sheet: Figure 3e
	GFAP+ NeuN-	GFAP- NeuN-	GFAP- NeuN+
7 dpi (%)	98.1	1.9	0
	100	0	0
	95.3	4.7	0
	100	0	0
	93.3	6.7	0
	100	0	0
	GFAP+ NeuN-	GFAP- NeuN-	GFAP- NeuN+
28 dpi (%)	45.1	46.5	8.5
	43.3	49.3	6
	57.1	40.5	2.4
	38.5	55.8	5.8
	50	50	0
	66	34	0
	GFAP+ NeuN-	GFAP- NeuN-	GFAP- NeuN+
56 dpi (%)	27.6	10.5	45.2
	23.7	28.9	52.3
	20	6.7	54.3
	37.1	8.6	63.5
	45	5	65.5
	21.6	10.8	73.3

## Sheet: Figure 3f
	GFAP+ NeuN-	GFAP- NeuN-	GFAP- NeuN+
7 dpi (%)	96.4286	1.78571	1.78571
	94.2308	5.76923	0
	97.7778	2.22222	0
	100	0	0
	100	0	0
	100	0	0
	GFAP+ NeuN-	GFAP- NeuN-	GFAP- NeuN+
28 dpi (%)	36.1111	61.1111	2.77778
	29.5455	70.4545	0
	45.7627	52.5424	1.69492
	54.5455	36.3636	9.09091
	68.3333	30	1.66667
	63.8298	36.1702	0
	GFAP+ NeuN-	GFAP- NeuN-	GFAP- NeuN+
56 dpi (%)	3.57143	25	71.4286
	28.5714	22.449	48.9796
	29.7297	5.40541	64.8649
	33.3333	15.3846	51.2821
	9.25926	29.6296	61.1111
	28.5714	20	51.4286

## Sheet: Figure 4c
	mCherry+&S100+ (%)							mCherry+&NeuN+ (%)
Control	88.8889	81.25	84.2105	88.0597	88.5714	87.5		5.55556	9.375	15.7895	5.97015	5.71429	12.5
ND1+Dlx2	15.873	21.7391	9.52381	22.5352	13.3333	21.4286	4.34783	79.3651	73.913	90.4762	70.4225	86.6667	75	73.913

## Sheet: Figure 4f
	GAD67+	GABA+	DARPP32+	PV+	SST+	NPY+	CalR+
Cherry+ Cells (%)	95.6522	91.3043	58.0645	6.45161	6.84158	4.1958	0
	84.7826	93.4783	63.1579	2.63158	4.71946	3.20856	0
	75	83.3333	52.6316	13.1579	3.93702	5.55556	1.23457
	80	88	52	8	6.42778	5.12821	1.7094
	76	88	60.7143	10.7143	6.35566	4.71698	0
	82.3529	94.1176	71.0526	10.5263	2.69812	2.5974	0.649351
	84.2105	84.2105	51.2195	7.31707	3.19976	1.78571	1.07143
	81.25	87.5	45.1613	6.45161
			55.3192	10.6383

## Sheet: Figure 5f
	Converted		Native		WT
HP mV	Avg	Sem	Avg	Sem	Avg	Sem
-70	-34.2611	5.81838	-40.9342	4.11315	-29.2664	15.4658
-60	-37.6383	3.10687	-35.8887	3.87909	-32.3792	15.7975
-50	-51.7578	7.27859	-37.3535	5.71947	-1420.62	967.483
-40	-1682.98	827.089	-3285.32	1006.97	-5503.48	1153.48
-30	-5559.65	853.768	-6262.7	660.063	-8011.35	530.55
-20	-5631.96	719.308	-5839.11	636.028	-7719.15	415.875
-10	-5332.36	613.905	-5345.99	602.709	-7149.35	403.939
0	-4882.24	564.635	-4880.41	570.606	-6586.73	367.472
10	-4392.94	490.06	-4402.83	530.225	-5952.85	348.945
20	-4065.1	454.217	-3912.6	504.642	-5419.25	362.727
30	-3651.9	400.512	-3348.02	473.562	-4881.62	373.691
40	-3224.77	346.02	-2980.88	418.024	-4334.96	392.207
50	-2876.14	287.645	-2634.2	368.49	-3797.3	406.567
60	-2524.5	229.347	-2304.48	322.899	-3323.88	389.71
70	-2222.09	194.421	-1970.58	275.875	-2914.76	360.992

## Sheet: Figure 5g
	Converted		Native		WT
HP mV	Avg	Sem	Avg	Sem	Avg	Sem
-70	76.1719	11.4334	64.3311	3.15791	52.653	4.73918
-60	66.4062	17.1503	63.4359	4.48731	54.9316	2.84665
-50	48.4009	25.2524	61.2793	6.71461	58.5938	7.35877
-40	28.3203	36.8092	62.0524	12.7528	58.1868	15.2793
-30	1.86157	95.5598	104.289	26.3877	150.35	34.0753
-20	158.966	90.0705	182.943	32.8596	298.096	50.3513
-10	474.213	131.982	397.339	47.7974	697.835	92.3932
0	1035.77	172.08	808.512	100.636	1271.85	143.962
10	1717.13	213.507	1340.37	167.719	1954.79	202.996
20	2438.11	256.752	1905.88	246.332	2665.77	268.607
30	3173.8	299.695	2468.91	321.662	3408.53	343.325
40	3922.49	344.648	3023.8	396.228	4106.69	416.801
50	4646.3	387.685	3558.27	468.188	4809.04	492.941
60	5370.21	427.59	4069.7	532.59	5505.09	564.587
70	6075.78	467.956	4551.68	595.234	6169.6	630.155

[truncated: 22 more sheets: Figure 5h-m, Figure 5n-q, Figure 6c, Figure 6g, Figure 7c, Figure 7d, Figure 8b,c, Figure 8e, Figure 8f, Figure 8i, Figure 8j, Figure 8l, Supplementary Figure 3b, Supplementary Figure 3c, Supplementary Figure 5e-g, Supplementary Figure 6b-d, Supplementary Figure 7b, Supplementary Figure 9e-g, Supplementary Figure 10c, Supplementary Figure 11b-d …]
